# Supplementary material for: Proposed objective scoring algorithm for walking performance, based on relevant gait metrics: the Simplified Mobility Score (SMoS™)—observational study
Source: J Orthop Surg Res. 2021 Jul 1;16:419. doi: 10.1186/s13018-021-02546-8 (PMC8247222; doi:10.1186/s13018-021-02546-8)
Supplement: Supplementary file 1 — Additional file 1. [file 13018_2021_2546_MOESM1_ESM.xlsx]

## Sheet: SMS patient data
Gender (M/F)	Age (yrs)	Operative (Y/N)	ODI	NDI	VAS	SMS
M	52	N	0	2	1	98
M	66	Y	4		2	45
F	39	N	6	16	7	62
F	48	N	6	6		57
F	55	N	6		3	100
F	65	N	6	16	3	63
M	31	N	6		3	76
M	57	N	8		4	84
F	30	N	10	20	8	93
F	67	N	10			99
M	51	N	10	8	2	100
F	47	Y	10	24	2	100
F	71	N	12	8	6	52
M	43	N	12		3	100
M	50	N	12		8	77
M	67	N	12	26	7	81
F	51	N	13	28	6	92
M	81	N	13	11	6	60
M	24	N	14		6	100
M	35	N	14		3	52
M	36	N	14		7	66
F	49	N	16		3	97
F	70	N	16		6	59
M	56	N	16		3	97
M	63	N	16	16	5	57
F	78	Y	16		7	49
M	29	Y	16	30	5	99
F	34	N	18		4	59
F	57	N	18		8	89
M	37	N	18		6	97
F	55	N	20	16		55
F	59	N	20		7	46
F	80	N	20	14		53
M	36	N	20	42		94
M	73	N	20		3	49
F	37	N	22		3	98
F	53	N	22		6	90
F	88	N	22			31
M	29	N	22		4	100
M	44	N	22	38	7	74
M	75	N	22			47
F	32	N	24		7	63
M	78	N	24		8	47
F	73	Y	25		7	41
F	73	N	26		6	59
M	32	N	26		6	79
M	55	N	26		3	60
M	60	N	26			54
F	47	N	27		8	79
F	41	N	28	34	4	90
F	68	N	28		9	42
M	59	N	28	24	7	98
M	73	N	28		8	60
F	30	N	30		3	96
M	36	N	30		3	70
M	36	N	30		2	87
M	67	N	30		8	65
M	69	N	30		8	66
F	83	Y	30			75
F	79	N	31		10	37
F	78	N	32		8	51
M	45	N	32		7	65
M	58	N	32		8	56
M	65	N	32			82
F	66	N	33		9	54
F	40	N	34			57
F	47	N	34		5	87
F	54	N	34		6	68
F	75	N	34		5	52
M	23	N	34		3	83
M	33	N	34		5	90
M	40	N	34		6	100
M	45	N	34		6	75
M	42	Y	34		7	24
M	71	Y	34		6	49
F	35	N	36		2	80
F	62	N	36		4	54
F	65	N	36		5	43
M	50	N	36		8	66
M	66	N	36		7	61
M	82	N	36		7	49
M	82	N	36		7	33
F	68	Y	36		10	32
M	72	Y	36		6	52
M	30	N	38		6	46
F	45	N	40		7	59
F	57	N	40		7	56
F	72	N	40		10	50
F	72	N	40		3	72
M	32	N	40	44	6	79
M	65	N	40		6	55
M	74	N	40		6	45
M	47	Y	40		4	98
F	56	N	42			58
F	61	N	42			62
F	65	N	42	45		44
F	65	N	42		10	35
F	87	N	42		10	18
M	58	N	42		7	69
M	74	N	42		8	37
F	61	N	44	38	6	81
M	43	N	44		9	33
M	73	N	44	10	2	68
M	81	Y	44		9	76
F	28	N	46		8	39
M	43	N	46		10	62
F	48	N	47		8	96
F	80	N	47		6	43
F	49	N	48		7	90
M	20	N	48		8	81
F	29	N	50		7	52
M	68	N	50		6	46
F	55	Y	50		7	44
F	61	Y	50		8	72
M	37	Y	50		7	49
F	78	N	51		9	24
F	43	N	52	68		60
M	38	N	52			35
M	48	N	52		7	54
M	63	N	52		8	55
F	39	N	53	44	9	89
F	33	N	54		8	46
F	48	N	54		9	66
M	33	N	54		5	50
F	26	N	56		9	75
F	83	N	56		8	23
M	41	N	56		8	80
M	76	N	56		8	47
F	34	Y	56		8	55
F	55	Y	56		10	60
M	36	Y	56		8	41
F	32	N	58			67
F	77	N	58		9	17
M	46	N	58		5	62
F	41	N	60		6	44
M	43	N	60		6	59
M	30	Y	60		8	77
F	60	Y	62		8	48
M	43	N	64		8	25
F	76	Y	64		10	23
F	47	N	66		8	40
M	32	N	66		9	23
M	43	N	66	46	9	26
M	47	N	66		6	62
M	58	N	66		8	45
M	45	Y	66		7	38
M	48	Y	66		10	14
F	67	N	68			30
M	45	N	68		7	48
F	36	Y	68	0	9	34
F	49	N	70		8	33
M	38	N	70		8	23
F	50	Y	70		6	34
F	46	N	72		5	77
F	52	N	74		8	35
F	46	Y	78		9	40
F	26	N	80	78	9	51
F	65	N	80		8	24
F	62	N	82		10	21
M	49	N	82		9	25
M	51	Y	88		10	26
M	66	Y	90		10	19
F	53	Y	98		10	35
M	60	Y	98		10	25
F	49	Y	N/A			64
F	52	N				100
F	61	N			9	64
F	67	N				31
F	71	N				54
F	76	N				15
F	79	N				71
M	27	N				96
M	30	N				99
M	32	N		60	8	49
M	43	N				72
M	47	N				94
M	56	N			5	80
M	58	N				97
M	61	N			8	40
M	63	N				82
M	68	N				37
M	75	N				22
M	85	N				57
F	59	Y				50
F	62	Y		N/A		46
F	74	Y				45
F	75	Y			5	41
F	79	Y				60
F	80	Y			10	62
F	82	Y				34
M	45	Y				72
M	68	Y				58

## Sheet: SMS normal data
Age range	Sex	Normal (mean, SD)
		Numbers	GV (m/s)			Variance		Numbers	SC			Variance	Upper lower		SMS
20-29	M		1.358	50	0.0133796		8.34e-05	41788	6073.78	30.3689	202241		6048.29	462341	80.369	5.65467
			0.088	3.259		10.6228			2712.66	13.5633		183.963	6100.3		9.86371
	F	180	1.341	49.667	0.0360617	2466.78	6.19e-05	48081	4802.86	24.0143	179701	576.686	4781.92	349236	73.681	6.48653
			0.102	3.778		14.2716			2375.29	11.8764		141.05	4824.39		8.81253
	T	335	1.349	49.958	0.0296574	2495.8		89869	5393.82	26.9691	97059.7	727.332			76.927	3.47294
			0.012	0.444		0.197113	0.0001437		896.469	4.48235		20.0914		803657	3.18501
30-39	M	83	1.443	50	0.0402686	2500	0.0034753	51778	5723.53	28.6177	9893.96	818.971	5700.23	299226	78.618	0.392801
			0.067	2.481		6.15775			2666.81	13.334		177.797	5746.17		9.59047
	F	104	1.337	49.519	0.0345585	2452.08	0.0022135	33929	4341.73	21.7087	1384.77	471.266	4317.67	696864	71.227	0.0086671
			0.144	5.333		28.4444			2386.9	11.9345		142.432	4368.47		9.24329
	T	187	1.384	50	0.0430129	2500		85707	5176.52	25.8826	8881.52	669.908			75.883	0.670898
			0.074	2.758		7.60926	0.0055472		955.657	4.77828		22.832		913280	3.90136
40-49	M	96	1.434	50	0.0367375	2500	0.0006892	40001	5507.21	27.5361	13654.3	758.235	5479.78	239891	77.536	0.206898
			0.081	3		9			2697.29	13.4865		181.884	5532.65		9.76945
	F	142	1.39	50	0.0570728	2500	0.000315	23187	4172.47	20.8624	42630.9	435.238	4143.42	713947	70.862	0.0738324
			0.051	1.889		3.5679			2291.87	11.4594		131.317	4202.42		8.21234
	T	238	1.408	50	0.0534051	2500		63188	5017.43	25.0871	4205.33	629.365			75.087	0.000558471
			0.031	1.131		1.27824	0.0009318		909.777	4.54888		20.6923		827693	3.31441
50-59	M	436	1.433	50	0.0363552	2500	7.95e-05	22260	5296.65	26.4832	107202	701.362	5262	314795	76.483	2.27313
			0.054	2		4			2673.23	13.3661		178.653	5332.24		9.5565
	F	456	1.313	48.63	0.0262113	2364.84	0.0123395	16632	3984.66	19.9233	155462	396.938	3944.3	563883	68.553	6.6624
			0.091	3.37		11.3594			2549.06	12.7453		162.442	4021.78		9.32207
	T	892	1.424	50	0.0612219	2500		38892	4735.58	23.6779	120197	560.643			73.678	1.91988
			0.113	4.173		17.4127	0.0126938		917.951	4.58975		21.0658		842633	4.38626
60-69	M	941	1.339	49.593	0.0093452	2459.43	0.0068082	10660	4921.71	24.6086	493298	605.582	4869.37	279624	74.201	14.3624
			0.073	2.704		7.31001			2691.39	13.4569		181.089	4971.56		9.70564
	F	5013	1.241	45.963	0.0080818	2112.59	0.0002399	7164	3606.07	18.0304	597332	325.094	3550.82	619124	63.993	50.9904
			0.058	2.148		4.61454			2378.48	11.8924		141.429	3660.97		8.54527
	T	5954	1.256	46.537	0.0063738	2165.66		17824	4392.92	21.9646	475214	482.443			68.501	43.0638
			0.051	1.872		3.5061	0.0025559		912.227	4.56114		20.804		832159	3.48641
70+	M	4762	1.19464	44.246	0.002274	1957.71	0.0048491	3058	4154.72	20.7736	2.15898e+06	431.542	4063.55	161473	65.02	168.255
			0.174734	6.472		41.882			2555.1	12.7755		163.214	4244.68		10.1266
	F	10743	1.09414	40.524	0.0032445	1642.17	0.0009528	1611	2990.12	14.9506	1.92885e+06	223.52	2878.86	581812	55.474	245.229
			0.106967	3.962		15.6954			2214.89	11.0745		122.644	3095.18		8.31683
	T	15505	1.12501	41.667	0.0026672	1736.13		4669	3752.88	18.7644	1.76729e+06	352.103			60.431	214.1
			0.0835891	3.096		9.58455	0.0042989		782.953	3.91476		15.3254		613015	3.52916
		Numbers	GV	SD (weighted)				Numbers	SC	SD (weighted)					SMS
Total	M	6473	1.242	0.117	44.4165			169545	5624.07	529.38	23756750121				77.9909	983137
	F	16638	1.151	0.113	105.512			130604	4378.95	548.52	19647985348				71.1341	1.18505e+06
	T	23111	1.177	0.119	164.604			300149	5082.28	455.56	31145980944				74.267	1.76602e+06
								323260

## Sheet: Stats
						Total			Male			Female			Operative			Non-operative
	Ages	Average Age	Average ODI	Average NDI	Average VAS	SMS	SD of SMS	Number
	Normal	55				75.064	3.63377	323260	77.991	9.769	176018	71.134	8.742	147242
	20-29					76.927	3.18501	90204	80.369	9.86371	41943	73.681	8.81253	48261
	30-39					75.883	3.90136	85894	78.618	9.59047	51861	71.227	9.24329	34033
	40-49					75.087	3.31441	63426	77.536	9.76945	40097	70.862	8.21234	23329
	50-59					73.678	4.38626	39784	76.483	9.5565	22696	68.553	9.32207	17088
	60-69					68.501	3.48641	23778	74.201	9.70564	11601	63.993	8.54527	12177
	70+					60.431	3.52916	20174	65.02	10.1266	7820	55.474	8.31683	12354
	Spine	54.6146	39.634	28	6.697	56.609	23.024	192	62.313	23.677	96	56.906	22.272	96	50.15	21.25	40	62.099	22.967	152
	20-29					77.6	22.853	10	93.167	8.796	6	54.25	15.042	4
	30-39					66.375	22.813	32	64.1	24.135	20	70.167	20.867	12
	40-49					63.366	24.593	41	59.217	26.409	23	68.667	21.622	18
	50-59					68.833	23.847	30	75.214	22.811	14	63.25	23.64	16
	60-69					57.028	19.214	36	54.588	18.248	17	49.737	20.251	19
	70+					46.721	15.866	43	49.875	13.038	16	44.852	17.287	27
Group		Total vs popn SMS	20-29	30-39	40-49	50-59	60-69	70+		69.1697
Total	n	196	10	32	41	30	36	43
	p	<0.00001	0.50286	<0.00001	<0.00001	<0.00001	<0.00001	<0.00001		Column1	Expected results	Column2	Male	Column3	Female	Column4
	z	-74.187	0.668	-13.786	-22.644	-6.05	-19.745	-25.474		Age groups	SMS	SD	SMS	SD	SMS	SD			95.0625
	mean difference	-19.455	0.673	-9.508	-11.721	-4.485	-11.473	-13.71		Total	74.267	3.634	77.21	9.75	69.7	8.73			76.2129
Male		96	6	20	23	14	17	16		30-39	75.883	3.90136	78.618	9.59047	71.227	9.24329
		<0.00001	0.00148	<0.00001	<0.00001	0.4654	<0.00001	<0.00001		40-49	75.087	3.31441	77.536	9.76945	70.862	8.21234
		-15.725	3.178	-6.77	-12.007	-0.727	-8.332	-5.982		50-59	73.678	4.38626	76.483	9.5565	68.553	9.32207
		-15.678	12.798	-14.518	-18.319	-1.269	-19.613	-15.145		60-69	68.501	3.48641	74.201	9.70564	63.993	8.54527
Female		96	4	12	18	16	19	27		70+	60.431	3.52916	65.02	10.1266	55.474	8.31683
		<0.00001	<0.00001	0.689	0.258	0.226	<0.00001	<0.00001
		-15.947	-4.41	-0.397	-1.134	-2.275	-7.272	-6.636
		-14.228	-19.431	-1.06	-2.195	-5.303	-14.256	-10.622
t-test	Operative vs non-operative
	p	0.0033
	t	2.9719
	df	190
	mean difference	-11.949
	CI (95%)	-19.88	-4.018
Correlation	ODI	NDI	VAS
p	<0.00001
r	-0.571
r^2	0.3262
												Sample	Column1	Column2	number of samples	p-value	Mean difference
													SMS	SD	n=	p=	x-mu
												Total	58.7	22.69	182	<0.00001	-15.567
													66.375	22.813	32	<0.00001	-9.508
													63.366	24.593	41	<0.00001	-11.721
													68.833	23.847	30	<0.00001	-4.845
													57.028	19.214	36	<0.00001	-11.473
													46.721	15.866	43	<0.00001	-13.71
												Male	60	23	90	<0.00001	-17.2
													64.1	24.135	20	<0.00001	-14.518
													59.217	26.409	24	<0.00001	-18.319
													75.214	22.811	14	0.4654	-1.269
													54.588	18.248	17	<0.00001	-19.613
													49.875	13.038	16	<0.00001	-15.145
												Female	57	23	92	<0.00001	-12.7
													70.167	20.867	12	0.689	-1.06
													68.667	21.622	18	0.258	-2.195
													63.25	23.64	16	0.0226	-5.303
													49.737	20.251	19	<0.00001	-14.256
													44.852	17.287	27	<0.00001	-10.622
